# Supplementary material for: BacSPaD: A Robust Bacterial Strains’ Pathogenicity Resource Based on Integrated and Curated Genomic Metadata
Source: Pathogens. 2024 Aug 9;13(8):672. doi: 10.3390/pathogens13080672 (PMC11357117; doi:10.3390/pathogens13080672)
Supplement: Supplementary file 1 [file pathogens-13-00672-s001.zip]

Archive with 1 entries (1 files):
- pathogens-3119657-supplementary.pdf
